# Supplementary material for: Overexpression of ABI5 Binding Proteins Suppresses Inhibition of Germination Due to Overaccumulation of DELLA Proteins
Source: Int J Mol Sci. 2022 May 16;23(10):5537. doi: 10.3390/ijms23105537 (PMC9144539; doi:10.3390/ijms23105537)
Supplement: Supplementary file 1 [file ijms-23-05537-s001.zip]

Archive with 1 entries (1 files):
- ijms-1674594-supplementary.pdf
